# Supplementary material for: Nanomaterial Characterization in Complex Media—Guidance and Application
Source: Nanomaterials (Basel). 2023 Mar 2;13(5):922. doi: 10.3390/nano13050922 (PMC10005142; doi:10.3390/nano13050922)
Supplement: Supplementary file 1 [file nanomaterials-13-00922-s001.zip]

Archive with 1 entries (1 files):
- nanomaterials-2213897-supplementary.pdf
